# Supplementary material for: Chronic and Transient Hyperglycemia Induces Changes in the Expression Patterns of IL6 and ADIPOQ Genes and Their Associated Epigenetic Modifications in Differentiating Human Visceral Adipocytes
Source: Int J Mol Sci. 2021 Jun 28;22(13):6964. doi: 10.3390/ijms22136964 (PMC8268546; doi:10.3390/ijms22136964)
Supplement: Supplementary file 1 [file ijms-22-06964-s001.zip]

Archive with 1 entries (1 files):
- ijms-1247572-supplementary.pdf
